# Supplementary material for: Antiviral, Cytotoxic, and Antioxidant Activities of Three Edible Agaricomycetes Mushrooms: Pleurotus columbinus, Pleurotus sajor-caju, and Agaricus bisporus
Source: J Fungi (Basel). 2021 Aug 8;7(8):645. doi: 10.3390/jof7080645 (PMC8399653; doi:10.3390/jof7080645)
Supplement: Supplementary file 1 [file jof-07-00645-s001.zip]

Archive with 1 entries (1 files):
- jof-1279201-supplementary.pdf
